# Supplementary material for: 1-(4-Hydr­oxy-3,5-dimethoxy­phen­yl)ethanone
Source: Acta Crystallogr Sect E Struct Rep Online. 2009 Nov 7;65(Pt 12):o3030. doi: 10.1107/S1600536809046285 (PMC2971891; doi:10.1107/S1600536809046285)
Supplement: Supplementary file 2 [file e-65-o3030-Isup2.hkl]

# 
# h,k,l, Fc-squared, Fo-squared, sigma(Fo-squared) and status flag 
# 
data_I
_shelx_title ' R90714F in I4(1)cd' 
_shelx_refln_list_code          4 
_shelx_F_calc_maximum      214.03 
_exptl_crystal_F_000      1664.00 
_reflns_d_resolution_high  0.7603 
 
loop_ 
 _symmetry_equiv_pos_as_xyz 
 'x, y, z' 
 '-x+1/2, -y+1/2, z+1/2' 
 '-y, x+1/2, z+1/4' 
 'y+1/2, -x, z+3/4' 
 'x, -y, z+1/2' 
 '-x+1/2, y+1/2, z' 
 '-y, -x+1/2, z+3/4' 
 'y+1/2, x, z+1/4' 
 'x+1/2, y+1/2, z+1/2' 
 '-x+1, -y+1, z+1' 
 '-y+1/2, x+1, z+3/4' 
 'y+1, -x+1/2, z+5/4' 
 'x+1/2, -y+1/2, z+1' 
 '-x+1, y+1, z+1/2' 
 '-y+1/2, -x+1, z+5/4' 
 'y+1, x+1/2, z+3/4' 
 
_cell_length_a    14.9775 
_cell_length_b    14.9775 
_cell_length_c    17.1423 
_cell_angle_alpha  90.000 
_cell_angle_beta   90.000 
_cell_angle_gamma  90.000 
 
_shelx_F_squared_multiplier     1.000 
 
loop_ 
 _refln_index_h 
 _refln_index_k 
 _refln_index_l 
 _refln_F_squared_calc 
 _refln_F_squared_meas 
 _refln_F_squared_sigma 
 _refln_observed_status 
   2   2   0    14092.63    13668.12    152.29 o 
   4   4   0     5820.21     5970.84     46.39 o 
   1   5   0    31657.08    33436.39    293.13 o 
   3   5   0    14368.32    14263.13     78.17 o 
   0   6   0     4502.84     4291.36     39.08 o 
   2   6   0      125.94      132.93      2.48 o 
   4   6   0      476.88      459.26      6.53 o 
   6   6   0      865.88      821.74     13.12 o 
   1   7   0     8600.89     8594.56     49.87 o 
   3   7   0      867.86      818.56      7.10 o 
   5   7   0       32.58       50.37      6.45 o 
   0   8   0      876.62      955.75     10.78 o 
   2   8   0    14539.62    14284.99    107.41 o 
   4   8   0     9283.03     9310.59     54.23 o 
   6   8   0       57.94       53.47      6.03 o 
   8   8   0     1305.09     1400.29     24.36 o 
   1   9   0     1495.32     1637.55     13.78 o 
   3   9   0     7261.37     7254.56     61.39 o 
   5   9   0     2042.40     2216.62     20.37 o 
   7   9   0       35.03       37.24      4.81 o 
   0  10   0      955.30     1136.14     25.42 o 
   2  10   0      100.11       95.82      7.60 o 
   4  10   0      637.13      668.80      8.87 o 
   6  10   0     1449.14     1491.49     13.25 o 
   8  10   0       31.49       30.57      5.46 o 
  10  10   0      622.71      682.73     21.97 o 
   1  11   0     1021.97     1095.90     15.63 o 
   3  11   0      176.53      180.15      7.41 o 
   5  11   0      415.34      406.23      7.96 o 
   7  11   0      684.29      737.83     15.51 o 
   9  11   0      145.92      146.09      9.79 o 
   0  12   0     1629.02     1641.57     34.76 o 
   2  12   0      216.94      221.23      7.88 o 
   4  12   0     4551.12     4687.51     44.60 o 
   6  12   0     1014.67     1039.12     15.76 o 
   8  12   0      595.84      585.77     21.30 o 
  10  12   0        0.52        6.83      5.39 o 
  12  12   0       23.87       16.17     11.79 o 
   1  13   0       36.61       45.42      6.86 o 
   3  13   0      385.77      368.90     10.72 o 
   5  13   0     2537.85     2464.91     28.78 o 
   7  13   0     1938.53     1981.91     21.98 o 
   9  13   0        0.59        6.22      5.11 o 
  11  13   0      269.09      233.05     49.82 o 
   0  14   0       17.62       13.59      9.50 o 
   2  14   0        4.67        6.07      3.97 o 
   4  14   0     1300.14     1324.57     16.68 o 
   6  14   0      757.00      824.89     14.89 o 
   8  14   0      467.68      483.33     18.79 o 
  10  14   0      306.66      290.75     25.97 o 
  12  14   0      554.81      616.67     44.25 o 
   1  15   0      145.77      150.15     14.26 o 
   3  15   0       28.86       31.44      5.36 o 
   5  15   0      212.41      197.09     15.01 o 
   7  15   0      210.76      216.88     18.68 o 
   9  15   0       46.05       40.12     13.87 o 
  11  15   0       35.92       31.47     15.50 o 
   0  16   0      246.34      259.69     34.31 o 
   2  16   0      757.63      704.72     34.36 o 
   4  16   0      421.37      417.32     14.92 o 
   6  16   0     3144.14     3271.62     37.08 o 
   8  16   0       31.92       33.92     12.16 o 
  10  16   0       62.93       42.95     13.10 o 
   1  17   0      186.41      158.85     15.83 o 
   3  17   0        6.68        9.51      6.53 o 
   5  17   0      802.64      800.35     20.48 o 
   7  17   0     1313.97     1296.46     32.64 o 
   9  17   0      333.72      299.32     31.31 o 
   0  18   0      225.83      238.48     74.65 o 
   2  18   0      132.64       68.36     18.86 o 
   4  18   0       51.11       44.28     12.41 o 
   6  18   0      324.31      313.72     25.30 o 
   8  18   0      570.13      619.60     24.70 o 
   1  19   0      907.83      986.27     26.81 o 
   3  19   0        1.99        5.09      9.11 o 
   5  19   0       66.95       73.31     20.72 o 
   1   2   1     5524.64     5089.85     14.92 o 
   2   3   1     5518.95     5245.21     18.32 o 
   1   4   1    45807.04    51077.07    676.82 o 
   3   4   1     9822.86     9351.95     34.02 o 
   2   5   1    19413.16    19211.59     64.96 o 
   4   5   1     5631.80     5540.86     26.18 o 
   1   6   1      196.61      194.52      2.11 o 
   3   6   1     3034.12     2984.43     16.16 o 
   5   6   1     4000.80     4049.30     31.40 o 
   2   7   1    10751.25    10639.90     44.41 o 
   4   7   1     1445.92     1520.33      8.74 o 
   6   7   1     1251.37     1318.48      8.39 o 
   1   8   1     2047.07     2085.13      9.50 o 
   3   8   1    10593.12    10377.36     57.14 o 
   5   8   1     3417.24     3747.11     18.54 o 
   7   8   1     1259.21     1313.06      9.60 o 
   2   9   1     6147.14     6432.84     40.67 o 
   4   9   1    19126.73    19398.64     91.60 o 
   6   9   1      546.10      588.99      6.21 o 
   8   9   1     1631.06     1624.96     12.08 o 
   1  10   1      949.91      956.13      7.26 o 
   3  10   1      368.79      387.68      5.30 o 
   5  10   1     2808.48     2902.89     15.49 o 
   7  10   1      103.23      101.66      3.66 o 
   9  10   1     1027.90      961.09     10.91 o 
   2  11   1      835.26      824.80      8.77 o 
   4  11   1     1796.09     1852.18     13.09 o 
   6  11   1       38.68       37.30      3.78 o 
   8  11   1       90.85      109.13      6.07 o 
  10  11   1      465.63      490.89      9.11 o 
   1  12   1      186.26      185.94      6.46 o 
   3  12   1     2454.67     2555.35     21.25 o 
   5  12   1     3483.46     3642.09     27.23 o 
   7  12   1     1542.20     1536.65     14.13 o 
   9  12   1      372.74      345.33      7.54 o 
  11  12   1        0.84        7.33      5.59 o 
   2  13   1     1910.36     1877.06     16.51 o 
   4  13   1     4260.36     4244.68     30.98 o 
   6  13   1      605.78      651.12      9.28 o 
   8  13   1      237.08      254.95      9.17 o 
  10  13   1       83.22       76.78     11.85 o 
  12  13   1      628.65      686.49     23.03 o 
   1  14   1      253.69      222.54      7.04 o 
   3  14   1      674.23      619.13      8.71 o 
   5  14   1      144.35      146.84      8.89 o 
   7  14   1      283.01      256.25     11.31 o 
   9  14   1       93.01       87.49     13.44 o 
  11  14   1      161.20      141.00     22.83 o 
  13  14   1       19.18       14.38      8.84 o 
   2  15   1      230.17      207.12      6.70 o 
   4  15   1      704.14      702.11     10.23 o 
   6  15   1      254.08      249.59     10.76 o 
   8  15   1      184.65      176.67     21.47 o 
  10  15   1       36.94       31.03      8.82 o 
  12  15   1       61.48       53.90     11.68 o 
   1  16   1      255.69      253.78     11.33 o 
   3  16   1      280.64      268.63     10.61 o 
   5  16   1      360.22      297.82     12.02 o 
   7  16   1       88.65       81.50     11.66 o 
   9  16   1      195.42      215.32     22.01 o 
  11  16   1       16.22       17.57      6.88 o 
   2  17   1       21.69       17.91      4.62 o 
   4  17   1      206.21      208.13     14.32 o 
   6  17   1     1702.20     1699.68     23.33 o 
   8  17   1      370.71      347.99     14.20 o 
   1  18   1       37.75       36.24      8.60 o 
   3  18   1      120.61      100.79     16.56 o 
   5  18   1      174.49      148.92     16.07 o 
   7  18   1      260.54      252.42     20.78 o 
   2  19   1      182.86      144.25     30.44 o 
   4  19   1       13.04       11.38      6.57 o 
   1   1   2    12703.88    12374.38     74.50 o 
   0   2   2     3989.69     3384.75     22.78 o 
   1   3   2    10433.25     9613.30     33.35 o 
   3   3   2    16174.59    15408.58     74.68 o 
   0   4   2     4368.17     4320.39     21.89 o 
   2   4   2     1339.37     1353.12      6.75 o 
   1   5   2      597.78      614.39      3.47 o 
   3   5   2     3933.73     3771.56     13.25 o 
   5   5   2    17208.20    17098.93    132.51 o 
   0   6   2    15215.33    15288.53     69.23 o 
   2   6   2     1978.29     2036.50      7.36 o 
   4   6   2     9815.78     9905.17     39.12 o 
   1   7   2     9109.54     9059.45     40.64 o 
   3   7   2     2984.64     2900.87     14.28 o 
   5   7   2      438.96      456.34      4.50 o 
   7   7   2      237.67      284.35      4.99 o 
   0   8   2     6776.01     7012.84     59.38 o 
   2   8   2      958.39      973.98      5.78 o 
   4   8   2     6233.02     6082.32     45.92 o 
   6   8   2     1977.40     2080.67     13.67 o 
   1   9   2     5314.12     5396.25     33.16 o 
   3   9   2      611.19      607.99      5.92 o 
   5   9   2      905.16      993.56      7.72 o 
   7   9   2      116.51      118.21      4.58 o 
   9   9   2      826.37      866.49     14.98 o 
   0  10   2     2233.12     2312.76     20.57 o 
   2  10   2      277.75      313.80      4.92 o 
   4  10   2     1074.25     1112.78      9.40 o 
   6  10   2      106.42      101.60      3.02 o 
   8  10   2     1598.76     1521.35     14.08 o 
   1  11   2     1862.39     1837.08     14.39 o 
   3  11   2      215.32      230.74      4.80 o 
   5  11   2     1747.22     1778.63     14.88 o 
   7  11   2     1718.92     1674.52     14.77 o 
   9  11   2      262.91      274.97      7.80 o 
  11  11   2     2234.88     2055.25     30.09 o 
   0  12   2       14.97       21.02      5.29 o 
   2  12   2      358.08      371.72      6.01 o 
   4  12   2      542.07      542.97      8.01 o 
   6  12   2      254.30      240.97      6.74 o 
   8  12   2     1423.69     1374.17     15.29 o 
  10  12   2      452.35      437.55     11.89 o 
   1  13   2      475.83      475.51      8.06 o 
   3  13   2     2075.50     2014.16     18.43 o 
   5  13   2     1365.18     1334.96     18.58 o 
   7  13   2      424.05      394.38      9.16 o 
   9  13   2      263.95      211.61     12.40 o 
  11  13   2      406.14      363.77     12.63 o 
  13  13   2      518.65      475.42     27.69 o 
   0  14   2     1236.04     1236.06     21.65 o 
   2  14   2     1209.57     1190.88     15.55 o 
   4  14   2        4.63       12.91      3.64 o 
   6  14   2        5.94        5.38      3.21 o 
   8  14   2      187.98      178.70     12.12 o 
  10  14   2      227.56      208.54     25.50 o 
  12  14   2       30.50       20.59      6.81 o 
   1  15   2      698.50      659.88      8.92 o 
   3  15   2       29.29       33.23      4.66 o 
   5  15   2      796.30      769.48     11.08 o 
   7  15   2      138.90      127.37     17.08 o 
   9  15   2      270.58      244.96     20.37 o 
  11  15   2       96.29       85.35     13.95 o 
   0  16   2     1276.02     1232.12     25.40 o 
   2  16   2       72.84       71.46      8.15 o 
   4  16   2       79.75       58.12      7.35 o 
   6  16   2      315.12      319.21     11.83 o 
   8  16   2      111.81      102.35     17.18 o 
  10  16   2      255.94      281.79     22.00 o 
   1  17   2      419.65      361.77     11.54 o 
   3  17   2      113.98      114.60     11.83 o 
   5  17   2      444.03      417.32     16.93 o 
   7  17   2       48.53       35.26      7.78 o 
   9  17   2      465.31      478.58     20.27 o 
   0  18   2       30.03       17.23      8.33 o 
   2  18   2      166.16      147.96     16.92 o 
   4  18   2      266.43      267.15     13.82 o 
   6  18   2       43.27       30.76      8.94 o 
   1  19   2      253.51      227.59     19.33 o 
   3  19   2       37.61       38.91     11.77 o 
   1   2   3    17467.19    16711.72     68.15 o 
   2   3   3     8872.56     8071.24     24.21 o 
   1   4   3      584.56      574.41      2.61 o 
   3   4   3     6583.68     6082.61     27.65 o 
   2   5   3     9572.41     8789.85     34.18 o 
   4   5   3      161.94      184.98      2.58 o 
   1   6   3     9451.92     8892.49     30.17 o 
   3   6   3      719.09      658.04      4.08 o 
   5   6   3      838.29      943.36      8.56 o 
   2   7   3      419.17      491.17      3.60 o 
   4   7   3       92.99      109.82      3.35 o 
   6   7   3      713.26      719.82      8.40 o 
   1   8   3      565.33      617.64      4.87 o 
   3   8   3      769.83      886.78      6.20 o 
   5   8   3     1822.52     1693.19     11.25 o 
   7   8   3      225.64      238.41      4.79 o 
   2   9   3     2728.06     2620.38     14.91 o 
   4   9   3     1762.24     1770.19     11.72 o 
   6   9   3      425.91      407.25      4.82 o 
   8   9   3       74.36       59.88      5.48 o 
   1  10   3      119.53      137.40      4.09 o 
   3  10   3      292.28      322.80      4.90 o 
   5  10   3      386.93      402.67      6.87 o 
   7  10   3      230.24      242.18      6.42 o 
   9  10   3      517.58      487.40      7.30 o 
   2  11   3     2606.94     2724.48     15.69 o 
   4  11   3      285.37      259.96      4.65 o 
   6  11   3      499.60      543.76      6.78 o 
   8  11   3      162.49      148.57      7.99 o 
  10  11   3      947.23      910.16     12.91 o 
   1  12   3      449.75      464.73      6.99 o 
   3  12   3      602.66      623.27      8.75 o 
   5  12   3      109.39       85.49      6.18 o 
   7  12   3      374.26      328.07      6.84 o 
   9  12   3       27.17       38.96      6.75 o 
  11  12   3      126.30      112.85     15.69 o 
   2  13   3      321.28      364.41      7.62 o 
   4  13   3     1100.19     1097.36     13.30 o 
   6  13   3      170.40      181.85      9.06 o 
   8  13   3      360.43      314.19      8.30 o 
  10  13   3      512.32      472.14     12.51 o 
  12  13   3      104.53       75.19     11.66 o 
   1  14   3      411.82      395.40      7.68 o 
   3  14   3      188.79      197.80     12.42 o 
   5  14   3      381.82      343.65      8.30 o 
   7  14   3      561.77      612.39     10.19 o 
   9  14   3      142.15      150.67     12.74 o 
  11  14   3      710.93      735.48     18.86 o 
  13  14   3      242.54      169.81     38.27 o 
   2  15   3      924.40      859.41     11.24 o 
   4  15   3      373.71      368.21      9.58 o 
   6  15   3      218.74      244.39     13.11 o 
   8  15   3        4.09       10.64      4.51 o 
  10  15   3        6.50       13.12      5.97 o 
  12  15   3        5.16       12.46      6.38 o 
   1  16   3      309.23      295.86      8.52 o 
   3  16   3      138.97      115.66     13.06 o 
   5  16   3      266.69      234.21     17.24 o 
   7  16   3      476.24      515.46     14.79 o 
   9  16   3      367.13      407.59     17.23 o 
  11  16   3       22.29       41.73     11.20 o 
   2  17   3       46.00       34.34      6.75 o 
   4  17   3       69.13       61.99     11.07 o 
   6  17   3     1550.14     1716.09     37.39 o 
   8  17   3      125.51      110.69     19.84 o 
   1  18   3      256.63      253.08     13.13 o 
   3  18   3      247.99      261.14     15.89 o 
   5  18   3      118.70      119.67     21.45 o 
   7  18   3      121.99      110.63     21.73 o 
   2  19   3      444.56      472.59     16.33 o 
   4  19   3       82.06       75.82     16.00 o 
   0   2   4    32121.79    33570.18    255.37 o 
   2   2   4    13880.62    13223.82     73.11 o 
   1   3   4     1173.71     1151.78      5.09 o 
   0   4   4    10146.95     9381.91     42.70 o 
   2   4   4      943.29      976.81      5.24 o 
   4   4   4    12203.47    11801.72     68.58 o 
   1   5   4     6437.32     6351.08     27.59 o 
   3   5   4      833.10      867.73      5.29 o 
   0   6   4    11061.09    10630.36     70.93 o 
   2   6   4     3635.34     3696.71     27.69 o 
   4   6   4     2929.38     2934.35     17.56 o 
   6   6   4     3656.86     3586.10     37.01 o 
   1   7   4     2459.82     2239.95     15.99 o 
   3   7   4     2730.61     2646.65     13.89 o 
   5   7   4     1839.98     1819.66     12.47 o 
   0   8   4     1661.71     1648.87     12.17 o 
   2   8   4     3816.57     3939.66     26.50 o 
   4   8   4     1154.61     1124.10      9.00 o 
   6   8   4      436.98      394.96      6.08 o 
   8   8   4      216.12      193.96      5.37 o 
   1   9   4      945.48      948.57      6.50 o 
   3   9   4      884.26      826.91      7.27 o 
   5   9   4       44.06       41.96      4.28 o 
   7   9   4     1304.00     1315.02     11.33 o 
   0  10   4      826.80      898.36     10.18 o 
   2  10   4     1276.95     1351.86     11.39 o 
   4  10   4      406.64      393.89      5.35 o 
   6  10   4      934.39      967.84     11.87 o 
   8  10   4     3951.23     4064.55     30.09 o 
  10  10   4     1512.20     1605.39     21.80 o 
   1  11   4     1226.62     1199.79      8.96 o 
   3  11   4      827.85      836.91      8.97 o 
   5  11   4     1580.30     1566.65     16.02 o 
   7  11   4      901.76      904.54     10.80 o 
   9  11   4      638.76      620.11     11.57 o 
   0  12   4     5322.26     5444.06     55.80 o 
   2  12   4      402.65      353.94      6.45 o 
   4  12   4     1197.46     1084.86     13.69 o 
   6  12   4      200.29      198.81     10.78 o 
   8  12   4       38.75       37.22      5.27 o 
  10  12   4      177.19      147.90     18.63 o 
  12  12   4      680.92      661.71     19.66 o 
   1  13   4      692.88      682.07      8.98 o 
   3  13   4     1888.68     1854.60     18.77 o 
   5  13   4      472.65      448.20      9.20 o 
   7  13   4     1561.90     1590.25     14.93 o 
   9  13   4      527.55      524.15     11.84 o 
  11  13   4       20.45       13.91      6.36 o 
   0  14   4     3353.86     3274.63     37.27 o 
   2  14   4      671.57      686.08     10.48 o 
   4  14   4     1042.29     1056.62     12.41 o 
   6  14   4      636.48      627.28     11.95 o 
   8  14   4      815.97      838.69     18.80 o 
  10  14   4       26.24       25.36      6.49 o 
  12  14   4       65.14       47.33     11.80 o 
   1  15   4      713.16      674.86     10.72 o 
   3  15   4      463.26      455.27      9.82 o 
   5  15   4      826.93      799.36     11.46 o 
   7  15   4      740.57      745.90     13.54 o 
   9  15   4      256.36      244.73     24.55 o 
  11  15   4       87.77       72.99     15.28 o 
   0  16   4      612.11      621.57     15.12 o 
   2  16   4       17.00       15.09      3.95 o 
   4  16   4       29.01       31.66      5.91 o 
   6  16   4      101.64       82.05     10.23 o 
   8  16   4      747.13      756.51     15.88 o 
  10  16   4      819.08      877.05     17.79 o 
   1  17   4      161.55      129.32     16.63 o 
   3  17   4      209.87      198.01     21.16 o 
   5  17   4      423.15      460.23     14.82 o 
   7  17   4      308.85      353.21     18.91 o 
   9  17   4      109.88       91.85     19.68 o 
   0  18   4       39.24       28.85      9.09 o 
   2  18   4      105.68       88.31     15.75 o 
   4  18   4      644.80      708.43     20.03 o 
   6  18   4      346.24      372.64     17.55 o 
   1  19   4      173.66      201.39     18.09 o 
   3  19   4      166.12      189.45     22.96 o 
   1   2   5     1991.31     1838.87      9.01 o 
   2   3   5     1765.02     1750.62      8.79 o 
   1   4   5     2310.04     2249.73      9.18 o 
   3   4   5      385.89      330.54      2.62 o 
   2   5   5     6893.15     6631.55     28.07 o 
   4   5   5     4444.50     4335.23     35.66 o 
   1   6   5     2127.94     1952.60      8.36 o 
   3   6   5     1472.81     1440.62      8.90 o 
   5   6   5      893.83      942.44     10.22 o 
   2   7   5      371.55      433.49      4.14 o 
   4   7   5     7001.23     6686.03     58.04 o 
   6   7   5     3214.59     3254.70     24.39 o 
   1   8   5      130.53      143.90      2.77 o 
   3   8   5     3954.15     4037.20     22.43 o 
   5   8   5        6.35        8.43      2.91 o 
   7   8   5     1419.90     1377.08     11.65 o 
   2   9   5     2852.43     2726.88     16.39 o 
   4   9   5      482.86      465.74      6.83 o 
   6   9   5     1555.89     1553.87     13.22 o 
   8   9   5     4884.72     4885.64     40.87 o 
   1  10   5      301.90      288.14      4.30 o 
   3  10   5      369.55      341.88      7.26 o 
   5  10   5     3629.22     3741.10     29.60 o 
   7  10   5     1195.04     1268.54     14.27 o 
   9  10   5     1259.34     1147.20     16.12 o 
   2  11   5      554.63      574.65      6.59 o 
   4  11   5     1812.28     1751.26     16.91 o 
   6  11   5      638.88      664.63     12.20 o 
   8  11   5     2190.66     2236.94     23.77 o 
  10  11   5      784.83      857.14     12.97 o 
   1  12   5     3628.41     3741.16     33.55 o 
   3  12   5     1771.62     1818.47     18.67 o 
   5  12   5      790.90      798.15     10.84 o 
   7  12   5     1114.15     1158.94     12.91 o 
   9  12   5     1411.60     1355.19     15.71 o 
  11  12   5      484.80      482.48     10.89 o 
   2  13   5     2119.08     2175.66     18.88 o 
   4  13   5      492.22      518.18     11.51 o 
   6  13   5      116.48      101.92     11.32 o 
   8  13   5      398.03      410.44      9.79 o 
  10  13   5      141.71      126.16     16.54 o 
  12  13   5       38.86       38.61      8.20 o 
   1  14   5      301.95      300.76      7.67 o 
   3  14   5     1222.24     1252.02     14.30 o 
   5  14   5      813.90      840.78     15.58 o 
   7  14   5     1343.79     1359.33     15.83 o 
   9  14   5      209.97      247.22     18.99 o 
  11  14   5       43.10       28.04      8.76 o 
  13  14   5      115.91      108.41     20.94 o 
   2  15   5      625.71      661.46     11.52 o 
   4  15   5      766.37      794.52     12.70 o 
   6  15   5      627.77      666.01     14.01 o 
   8  15   5     2234.54     2507.81     23.58 o 
  10  15   5       82.77       70.11     10.54 o 
  12  15   5      332.31      325.00     26.56 o 
   1  16   5       83.45       69.35     10.16 o 
   3  16   5      238.44      223.76     15.53 o 
   5  16   5      401.53      399.21     11.61 o 
   7  16   5      164.70      157.77     23.24 o 
   9  16   5      640.84      672.21     17.95 o 
   2  17   5      136.84      107.84     14.53 o 
   4  17   5      337.43      357.88     11.69 o 
   6  17   5      714.27      752.57     18.94 o 
   8  17   5      759.05      819.68     22.44 o 
   1  18   5      114.61       97.19     15.04 o 
   3  18   5       20.54       20.65      6.67 o 
   5  18   5       83.44       62.32     14.03 o 
   2  19   5      133.54      102.07     22.45 o 
   1   1   6    29212.65    29817.12    120.01 o 
   0   2   6      527.84      593.46      5.72 o 
   1   3   6     1520.51     1523.58      8.08 o 
   3   3   6    26901.12    27197.12    203.60 o 
   0   4   6    10589.19    11087.21     73.96 o 
   2   4   6     1020.45     1075.08      5.55 o 
   1   5   6    10879.61    10861.72     49.57 o 
   3   5   6     5428.46     5791.29     35.61 o 
   5   5   6     3129.75     3420.59     45.50 o 
   0   6   6     3264.20     3469.02     28.58 o 
   2   6   6      135.71      131.81      2.67 o 
   4   6   6     1649.99     1781.88     12.15 o 
   1   7   6     1903.59     2202.17     11.75 o 
   3   7   6     1058.12     1061.78      8.58 o 
   5   7   6     1682.60     1668.82     14.40 o 
   7   7   6      277.66      274.83     13.54 o 
   0   8   6     2165.70     2284.29     16.34 o 
   2   8   6     2271.04     2296.71     13.10 o 
   4   8   6     1502.11     1522.21     12.66 o 
   6   8   6      362.94      414.79      6.05 o 
   1   9   6      552.28      645.92      6.27 o 
   3   9   6       71.05       73.62      4.85 o 
   5   9   6      408.49      379.01      5.65 o 
   7   9   6      129.66      123.65      7.27 o 
   9   9   6     5245.95     5675.42     78.33 o 
   0  10   6     1443.96     1427.90     12.19 o 
   2  10   6      763.16      851.38      7.37 o 
   4  10   6     1260.62     1206.19     12.98 o 
   6  10   6     1087.79     1113.01     13.40 o 
   8  10   6      539.86      547.82     11.74 o 
   1  11   6      861.91      844.68      8.23 o 
   3  11   6       63.84       49.62      5.78 o 
   5  11   6     6919.51     7197.29     54.89 o 
   7  11   6       60.41       52.68      6.63 o 
   9  11   6      841.72      829.91     12.77 o 
  11  11   6      531.17      485.91     15.48 o 
   0  12   6     6009.36     6452.83     60.28 o 
   2  12   6     1986.51     2068.62     17.39 o 
   4  12   6      326.46      313.91      7.89 o 
   6  12   6      391.51      369.67     11.40 o 
   8  12   6     1105.32     1106.16     13.11 o 
  10  12   6      101.31       99.28     12.55 o 
   1  13   6     3561.40     3777.01     29.79 o 
   3  13   6     2991.76     3173.04     30.24 o 
   5  13   6      333.43      356.16     11.02 o 
   7  13   6      247.79      263.91     11.19 o 
   9  13   6      434.35      425.46     11.51 o 
  11  13   6      182.72      200.46     18.53 o 
  13  13   6      145.01      120.77     28.30 o 
   0  14   6       28.36       28.69      9.03 o 
   2  14   6      434.15      441.87      9.96 o 
   4  14   6     1482.16     1606.99     16.32 o 
   6  14   6      341.48      324.65     11.87 o 
   8  14   6     1356.35     1411.54     17.03 o 
  10  14   6      169.37      181.92     18.14 o 
  12  14   6       18.62       17.16      6.80 o 
   1  15   6      648.07      709.43     11.93 o 
   3  15   6       99.37       85.73     10.44 o 
   5  15   6       58.66       63.18      9.90 o 
   7  15   6      654.17      673.16     13.76 o 
   9  15   6      188.09      176.80     16.12 o 
  11  15   6       52.36       35.93     10.12 o 
   0  16   6     1043.37     1038.55     22.15 o 
   2  16   6      172.25      146.81     20.08 o 
   4  16   6      255.23      268.29     14.46 o 
   6  16   6      961.52     1002.15     19.94 o 
   8  16   6      344.91      348.23     21.79 o 
  10  16   6      104.55       91.33     16.07 o 
   1  17   6      130.49      114.14     19.11 o 
   3  17   6       22.55       21.87      6.89 o 
   5  17   6       81.31       70.00     12.47 o 
   7  17   6      273.92      269.77     21.10 o 
   0  18   6      260.84      271.30     18.56 o 
   2  18   6      270.64      287.22     15.11 o 
   4  18   6       86.57       82.75     16.25 o 
   6  18   6      361.73      418.58     27.24 o 
   1   2   7    11579.73    11386.48     56.10 o 
   2   3   7    11672.58    11205.13     44.34 o 
   1   4   7     4490.59     4365.81     28.68 o 
   3   4   7     3945.69     4291.75     28.80 o 
   2   5   7      269.19      334.68      3.80 o 
   4   5   7      247.32      201.54      3.06 o 
   1   6   7     2247.32     2430.28     12.85 o 
   3   6   7      249.31      305.93      5.44 o 
   5   6   7     3604.74     3636.86     24.37 o 
   2   7   7      743.23      890.53      6.73 o 
   4   7   7     3514.32     3710.59     25.04 o 
   6   7   7     1198.20     1212.37     12.46 o 
   1   8   7      245.49      233.51      3.48 o 
   3   8   7     1771.73     1613.22     12.66 o 
   5   8   7     1595.01     1644.87     11.81 o 
   7   8   7      376.96      375.92      9.19 o 
   2   9   7     3876.09     4154.62     29.92 o 
   4   9   7     1005.26      940.73      9.85 o 
   6   9   7       10.31       14.36      3.00 o 
   8   9   7     2415.80     2536.93     24.65 o 
   1  10   7     1807.59     1809.88     10.42 o 
   3  10   7     1277.84     1375.93     14.24 o 
   5  10   7      218.86      217.38      6.41 o 
   7  10   7      234.29      197.86     10.19 o 
   9  10   7      729.01      709.30     12.54 o 
   2  11   7      319.59      294.35      7.30 o 
   4  11   7      436.40      458.01      9.28 o 
   6  11   7       85.05       94.53      8.51 o 
   8  11   7       74.12       66.65      8.52 o 
  10  11   7      200.32      206.05     12.72 o 
   1  12   7      348.81      340.60      7.11 o 
   3  12   7      195.80      193.24      9.44 o 
   5  12   7      403.13      411.43      9.78 o 
   7  12   7     1682.71     1768.14     19.12 o 
   9  12   7      261.92      286.48     13.72 o 
  11  12   7        4.05        8.11      5.76 o 
   2  13   7      199.45      188.39      9.29 o 
   4  13   7       63.10       70.12      8.22 o 
   6  13   7      164.62      165.67     19.32 o 
   8  13   7       99.20       98.77     11.73 o 
  10  13   7      223.90      184.86     21.82 o 
  12  13   7       78.05       57.92     10.38 o 
   1  14   7       49.85       41.46      6.34 o 
   3  14   7      360.76      385.53      9.79 o 
   5  14   7      677.80      708.21     12.54 o 
   7  14   7      338.53      355.22     13.96 o 
   9  14   7      184.26      151.57     22.56 o 
  11  14   7      127.01      109.15     16.15 o 
   2  15   7       19.49       15.31      4.02 o 
   4  15   7      462.59      486.44     12.16 o 
   6  15   7      189.96      155.93     21.57 o 
   8  15   7       41.87       39.44      7.91 o 
  10  15   7      113.15       94.47     17.28 o 
   1  16   7       27.37       14.86      5.22 o 
   3  16   7      282.18      287.40     17.07 o 
   5  16   7      148.78      119.33     19.28 o 
   7  16   7      231.15      240.07     19.17 o 
   9  16   7      102.61       90.41     17.59 o 
   2  17   7      234.48      237.18     17.92 o 
   4  17   7      519.42      538.45     16.45 o 
   6  17   7       79.62       64.37     11.87 o 
   1  18   7      106.01       88.65     15.98 o 
   3  18   7      148.66      109.68     21.75 o 
   5  18   7      149.59      109.96     20.87 o 
   0   0   8     7415.44     8024.87     71.67 o 
   0   2   8     1147.10     1180.16     10.28 o 
   2   2   8      282.58      257.81      5.58 o 
   1   3   8    14641.76    15072.41     55.66 o 
   0   4   8     2962.66     2902.50     22.16 o 
   2   4   8     1253.65     1388.22      8.94 o 
   4   4   8    12777.16    13169.67    146.18 o 
   1   5   8     3036.64     3282.69     17.87 o 
   3   5   8      581.49      586.81      5.44 o 
   0   6   8    17378.14    17948.15    155.30 o 
   2   6   8      129.55      130.89      3.08 o 
   4   6   8     2360.39     2424.82     15.49 o 
   6   6   8     2579.47     2702.95     33.31 o 
   1   7   8     1509.51     1488.91     10.03 o 
   3   7   8      697.87      726.29      7.51 o 
   5   7   8     2235.95     2294.60     15.04 o 
   0   8   8     3997.09     4262.62     36.38 o 
   2   8   8     6965.46     7243.28     47.70 o 
   4   8   8      822.16      870.05      7.46 o 
   6   8   8     1464.69     1408.52     15.97 o 
   8   8   8     6898.14     7263.56     97.32 o 
   1   9   8     2288.00     2312.69     13.15 o 
   3   9   8      883.02      914.13      8.58 o 
   5   9   8     3980.90     3958.44     29.61 o 
   7   9   8     1534.68     1560.28     22.83 o 
   0  10   8     2726.41     2833.53     33.58 o 
   2  10   8     1503.20     1514.24     14.22 o 
   4  10   8     1908.20     1827.38     18.22 o 
   6  10   8     3450.87     3537.59     30.74 o 
   8  10   8       32.98       27.37      5.58 o 
  10  10   8      503.46      466.24     18.52 o 
   1  11   8     2904.82     2886.54     24.46 o 
   3  11   8      551.14      567.98      9.65 o 
   5  11   8      295.85      321.91     10.55 o 
   7  11   8      368.95      379.13     11.22 o 
   9  11   8      219.90      220.29     24.23 o 
   0  12   8     5403.77     5466.62     61.18 o 
   2  12   8     2104.92     2281.64     21.08 o 
   4  12   8     2189.32     2317.93     23.61 o 
   6  12   8     1861.15     1898.02     31.63 o 
   8  12   8      535.58      569.33     11.46 o 
  10  12   8      740.00      757.17     12.82 o 
  12  12   8      131.83      119.89     28.86 o 
   1  13   8      293.57      288.17      7.95 o 
   3  13   8      192.01      191.35     10.25 o 
   5  13   8      576.89      560.44      9.75 o 
   7  13   8     1296.24     1345.41     16.12 o 
   9  13   8      140.60      139.97     16.82 o 
  11  13   8      123.09      110.35     15.69 o 
   0  14   8      234.22      246.02     16.94 o 
   2  14   8      265.74      251.62     13.58 o 
   4  14   8      376.43      384.67     10.29 o 
   6  14   8      142.86      126.91     15.55 o 
   8  14   8      179.04      143.31     18.27 o 
  10  14   8      647.50      658.83     17.43 o 
   1  15   8       37.69       30.92      5.94 o 
   3  15   8      517.46      529.54     12.26 o 
   5  15   8      631.91      661.85     13.12 o 
   7  15   8      142.16      113.41     17.02 o 
   9  15   8      507.66      577.62     16.90 o 
   0  16   8      700.08      722.69     17.45 o 
   2  16   8      110.99       89.86     12.46 o 
   4  16   8      185.87      155.17     25.63 o 
   6  16   8      441.60      461.28     13.42 o 
   8  16   8       30.44       18.10      6.39 o 
   1  17   8      136.90      110.40     17.15 o 
   3  17   8      304.35      279.53     23.01 o 
   5  17   8       67.35       54.97      8.70 o 
   7  17   8       23.64       19.14      6.41 o 
   0  18   8       11.45       14.95      6.89 o 
   2  18   8      108.56       93.73     16.52 o 
   1   2   9     4316.18     4467.56     39.23 o 
   2   3   9      234.09      243.55      4.50 o 
   1   4   9      943.99      928.23      7.11 o 
   3   4   9     1700.97     1724.40     13.98 o 
   2   5   9     1778.16     1661.75      9.95 o 
   4   5   9     2625.93     2664.65     17.36 o 
   1   6   9      958.69      930.86      7.61 o 
   3   6   9       71.90       75.20      4.94 o 
   5   6   9      513.53      486.66      5.78 o 
   2   7   9       77.76       95.74      3.09 o 
   4   7   9      568.96      627.10      6.60 o 
   6   7   9     1743.16     1657.16     13.81 o 
   1   8   9     3305.83     3254.23     20.42 o 
   3   8   9     2935.72     2785.86     16.81 o 
   5   8   9     2629.93     2726.61     21.34 o 
   7   8   9     5589.15     5807.82     48.88 o 
   2   9   9     5514.68     5665.88     45.17 o 
   4   9   9      734.69      646.70      7.44 o 
   6   9   9      133.11      138.03      7.55 o 
   8   9   9      474.58      445.03     13.26 o 
   1  10   9     2725.56     2756.19     25.05 o 
   3  10   9     3634.34     3712.30     29.75 o 
   5  10   9      439.78      472.76     10.86 o 
   7  10   9     1247.97     1220.86     18.24 o 
   9  10   9        3.15        7.00      4.85 o 
   2  11   9     2909.93     3013.60     26.06 o 
   4  11   9      436.47      418.33      9.24 o 
   6  11   9     3420.22     3559.37     28.81 o 
   8  11   9      244.19      245.38     16.38 o 
  10  11   9       54.82       52.31      8.08 o 
   1  12   9      776.49      788.44     11.62 o 
   3  12   9      865.28      850.04     13.00 o 
   5  12   9     1915.82     1930.90     27.54 o 
   7  12   9      205.06      180.78     20.85 o 
   9  12   9      514.17      562.38     11.32 o 
  11  12   9       33.78       26.13      6.62 o 
   2  13   9       66.14       78.78     10.17 o 
   4  13   9      566.88      568.86     11.11 o 
   6  13   9     1182.71     1182.82     15.55 o 
   8  13   9     1159.68     1186.66     17.41 o 
  10  13   9      174.68      142.18     17.02 o 
  12  13   9      173.59      134.66     25.39 o 
   1  14   9       73.04       61.42      9.67 o 
   3  14   9      126.87      111.97     14.78 o 
   5  14   9       15.21       21.24      5.01 o 
   7  14   9       41.24       34.51      6.64 o 
   9  14   9      488.20      511.71     13.79 o 
  11  14   9      304.97      329.97     19.88 o 
   2  15   9      164.99      155.80     21.84 o 
   4  15   9     1457.35     1578.96     19.55 o 
   6  15   9      424.87      470.95     13.83 o 
   8  15   9      213.07      235.43     19.64 o 
  10  15   9      227.15      204.53     22.82 o 
   1  16   9      386.80      387.79     13.63 o 
   3  16   9      363.84      370.29     13.91 o 
   5  16   9      117.84      101.38     14.34 o 
   7  16   9      209.33      213.45     19.05 o 
   2  17   9       18.41       25.03      7.75 o 
   4  17   9      908.32     1022.34     22.92 o 
   6  17   9      379.36      348.55     19.08 o 
   1  18   9      210.50      182.74     32.22 o 
   1   1  10     3435.40     3448.69     27.94 o 
   0   2  10     1793.53     1813.14     18.85 o 
   1   3  10     2081.98     2037.62     13.74 o 
   3   3  10     4310.68     4532.68     32.89 o 
   0   4  10     3749.70     3855.99     32.98 o 
   2   4  10      318.77      336.53      5.64 o 
   1   5  10      695.20      727.16      7.38 o 
   3   5  10      158.70      166.79      4.18 o 
   5   5  10     2797.99     2980.79     22.95 o 
   0   6  10     3087.70     3136.17     29.12 o 
   2   6  10       69.85       69.82      3.93 o 
   4   6  10     1856.86     1888.83     11.38 o 
   1   7  10      890.80      914.28      8.53 o 
   3   7  10     1646.91     1577.88     10.48 o 
   5   7  10     1359.57     1312.84     12.10 o 
   7   7  10     3042.60     3130.34     45.78 o 
   0   8  10     3025.82     3057.32     25.64 o 
   2   8  10      800.16      807.38      7.94 o 
   4   8  10     2926.13     2942.14     24.52 o 
   6   8  10       90.61       91.42      8.71 o 
   1   9  10      321.32      319.47      6.11 o 
   3   9  10      889.03      923.71     11.98 o 
   5   9  10      237.02      212.46     11.67 o 
   7   9  10      350.94      327.64     12.27 o 
   9   9  10      296.36      275.65     20.18 o 
   0  10  10     4035.16     4044.36     44.67 o 
   2  10  10      777.53      760.90     10.95 o 
   4  10  10     1171.54     1145.22     16.08 o 
   6  10  10      720.89      693.75     12.03 o 
   8  10  10      425.64      462.95     12.72 o 
   1  11  10     1861.68     1816.01     19.26 o 
   3  11  10      491.33      454.76      9.75 o 
   5  11  10     2252.02     2361.14     22.30 o 
   7  11  10      361.33      343.38     13.08 o 
   9  11  10      210.59      221.95     20.81 o 
  11  11  10       27.17       16.18      8.00 o 
   0  12  10      155.43      153.79     11.15 o 
   2  12  10      364.44      358.99     10.47 o 
   4  12  10      393.12      367.43      9.57 o 
   6  12  10      526.15      553.47     13.25 o 
   8  12  10       47.21       48.87      7.50 o 
  10  12  10      558.42      625.77     14.41 o 
   1  13  10       85.83       97.22     13.32 o 
   3  13  10       47.62       46.40      7.24 o 
   5  13  10     1684.56     1759.28     20.84 o 
   7  13  10       87.26       82.08     12.81 o 
   9  13  10      724.63      785.76     19.03 o 
  11  13  10      148.98      114.63     19.48 o 
   0  14  10       92.47       80.49     14.94 o 
   2  14  10       15.17       17.80      5.03 o 
   4  14  10      714.19      766.61     14.67 o 
   6  14  10     1323.15     1403.31     20.10 o 
   8  14  10      255.62      245.97     18.93 o 
  10  14  10     1176.80     1335.67     20.92 o 
   1  15  10      213.93      205.27     17.66 o 
   3  15  10      492.18      534.59     14.36 o 
   5  15  10       62.56       71.81     13.79 o 
   7  15  10        4.60        7.32      7.66 o 
   9  15  10      326.63      391.10     20.98 o 
   0  16  10       90.55       85.06     21.35 o 
   2  16  10      145.15      129.01     22.97 o 
   4  16  10      254.50      201.31     32.52 o 
   6  16  10      294.65      341.49     16.27 o 
   1  17  10      395.47      462.71     15.59 o 
   3  17  10       86.04       76.12     15.93 o 
   1   2  11      407.36      451.61      7.23 o 
   2   3  11      879.93      979.50     11.26 o 
   1   4  11     1452.65     1456.33     12.43 o 
   3   4  11      113.74      112.81      4.35 o 
   2   5  11      767.08      776.26      8.42 o 
   4   5  11     2210.65     2125.16     12.55 o 
   1   6  11      577.23      503.76      6.84 o 
   3   6  11       57.60       52.68      4.59 o 
   5   6  11      873.48      812.71      7.74 o 
   2   7  11        2.56        8.79      2.11 o 
   4   7  11      437.02      401.02      6.08 o 
   6   7  11     1190.88     1147.16     15.81 o 
   1   8  11      530.21      466.82      7.42 o 
   3   8  11      572.42      502.45      8.95 o 
   5   8  11       24.96       21.51      4.29 o 
   7   8  11      885.88      864.48     14.70 o 
   2   9  11      610.00      610.51     10.63 o 
   4   9  11     2773.54     2608.49     25.33 o 
   6   9  11      610.23      625.04     14.53 o 
   8   9  11       51.10       34.10      6.87 o 
   1  10  11      243.96      283.41      8.73 o 
   3  10  11      255.35      215.63      9.65 o 
   5  10  11      140.24      164.38     20.21 o 
   7  10  11      815.34      798.33     17.74 o 
   9  10  11      327.51      325.80     11.49 o 
   2  11  11       46.16       58.92      7.67 o 
   4  11  11     1009.03     1026.10     12.92 o 
   6  11  11      715.27      728.32     14.70 o 
   8  11  11      198.84      184.48     24.23 o 
  10  11  11      367.93      374.74     11.25 o 
   1  12  11      258.63      252.91     13.36 o 
   3  12  11      103.82       99.43     11.88 o 
   5  12  11       60.06       50.30      8.30 o 
   7  12  11      562.86      570.69     13.41 o 
   9  12  11       65.11       46.08      8.98 o 
  11  12  11      199.54      168.27     27.63 o 
   2  13  11      778.71      800.64     14.00 o 
   4  13  11      604.69      618.08     16.59 o 
   6  13  11      427.92      429.27     12.98 o 
   8  13  11      646.07      658.81     13.29 o 
  10  13  11      391.35      447.30     12.49 o 
   1  14  11       79.15       74.50     13.34 o 
   3  14  11      111.46      107.03     15.14 o 
   5  14  11      166.16      174.26     25.20 o 
   7  14  11       45.10       44.44      8.21 o 
   9  14  11      835.29      914.94     15.39 o 
   2  15  11      171.01      154.60     23.20 o 
   4  15  11       89.19       82.53     11.71 o 
   6  15  11      407.69      456.43     12.93 o 
   8  15  11       84.58       76.60     11.77 o 
   1  16  11      254.14      274.91     19.52 o 
   3  16  11      116.35      106.90     16.99 o 
   5  16  11      737.21      839.40     21.68 o 
   2  17  11     1282.74     1519.91     24.30 o 
   0   0  12      964.00      943.22     39.86 o 
   0   2  12     1747.97     1699.88     20.36 o 
   2   2  12     1351.27     1259.54     19.43 o 
   1   3  12      460.77      477.04      7.11 o 
   0   4  12      345.32      301.33      8.54 o 
   2   4  12      659.06      620.18      8.21 o 
   4   4  12      526.05      461.98      9.42 o 
   1   5  12       58.28       58.94      6.08 o 
   3   5  12      378.13      336.09      5.94 o 
   0   6  12     4373.25     4434.70     48.63 o 
   2   6  12      560.91      490.22      7.14 o 
   4   6  12      744.59      657.40      9.76 o 
   6   6  12     3516.09     3275.12     33.05 o 
   1   7  12      144.55      155.97      6.35 o 
   3   7  12      728.99      651.35      8.01 o 
   5   7  12       35.51       26.64      4.82 o 
   0   8  12     1656.91     1558.10     21.50 o 
   2   8  12      106.77       89.16      6.82 o 
   4   8  12      788.39      712.58     10.41 o 
   6   8  12        4.18        8.73      5.25 o 
   8   8  12     5843.01     5917.94     59.63 o 
   1   9  12      331.58      281.77      8.81 o 
   3   9  12      887.59      885.81     11.86 o 
   5   9  12      359.96      331.05     11.01 o 
   7   9  12      256.32      249.26     25.00 o 
   0  10  12     2178.60     1887.52     27.73 o 
   2  10  12      123.04      119.99     10.32 o 
   4  10  12     1502.88     1463.02     17.07 o 
   6  10  12      873.24      833.26     14.17 o 
   8  10  12       41.80       34.95      7.40 o 
  10  10  12      169.66      158.63     32.21 o 
   1  11  12     1671.72     1647.44     17.32 o 
   3  11  12       49.72       31.78      6.65 o 
   5  11  12      152.42      125.75     15.24 o 
   7  11  12       26.25       22.08      6.27 o 
   9  11  12       34.05       36.26      7.44 o 
   0  12  12      986.25     1037.67     18.65 o 
   2  12  12      230.40      206.38     11.91 o 
   4  12  12      290.22      237.39     17.48 o 
   6  12  12      564.37      536.95     13.54 o 
   8  12  12      267.30      289.45     17.22 o 
  10  12  12       99.18       98.89     14.74 o 
   1  13  12       89.32       85.99     12.62 o 
   3  13  12      232.55      220.39     16.39 o 
   5  13  12      303.13      310.29     15.50 o 
   7  13  12       43.44       41.98      8.27 o 
   9  13  12       48.09       38.74      7.92 o 
   0  14  12      158.96      160.18     30.54 o 
   2  14  12       75.54       69.79     12.34 o 
   4  14  12       28.42       21.66      5.84 o 
   6  14  12       67.62       67.44     13.47 o 
   8  14  12      418.92      412.34     18.85 o 
   1  15  12      304.10      315.22     16.74 o 
   3  15  12      150.95      157.51     22.53 o 
   5  15  12       41.65       34.92      8.66 o 
   7  15  12      230.01      263.15     26.58 o 
   0  16  12      137.40      117.81     27.89 o 
   2  16  12      197.26      166.78     29.47 o 
   4  16  12      114.94      100.26     18.66 o 
   1   2  13     2972.81     2872.76     17.29 o 
   2   3  13     8167.12     8188.64     54.72 o 
   1   4  13     3248.09     3200.10     26.25 o 
   3   4  13     4793.12     4766.61     33.92 o 
   2   5  13      325.35      336.94      6.85 o 
   4   5  13      805.28      782.89      9.36 o 
   1   6  13     1263.22     1185.13     11.90 o 
   3   6  13      549.71      510.36      7.12 o 
   5   6  13     1578.15     1666.40     14.81 o 
   2   7  13      304.99      278.12      6.72 o 
   4   7  13     1421.42     1368.90     15.71 o 
   6   7  13     1127.43     1073.84     12.78 o 
   1   8  13      497.17      425.04      7.58 o 
   3   8  13     1800.61     1782.39     18.19 o 
   5   8  13      618.05      706.82     13.04 o 
   7   8  13      710.43      732.31     15.32 o 
   2   9  13      481.46      503.22      8.77 o 
   4   9  13      565.16      532.09     11.07 o 
   6   9  13      465.41      399.50     12.12 o 
   8   9  13       47.87       62.28      9.89 o 
   1  10  13      750.42      713.39     10.77 o 
   3  10  13      975.98      909.82     12.72 o 
   5  10  13      144.11      141.95     17.62 o 
   7  10  13      868.37      930.63     15.25 o 
   9  10  13      131.30      115.42     17.17 o 
   2  11  13      339.91      307.15     12.36 o 
   4  11  13      626.36      633.85     13.12 o 
   6  11  13      363.36      366.83     17.70 o 
   8  11  13      554.47      560.26     12.50 o 
  10  11  13      148.96      126.72     19.69 o 
   1  12  13     1521.21     1534.22     19.82 o 
   3  12  13      388.09      405.92     14.54 o 
   5  12  13     1132.55     1078.02     18.16 o 
   7  12  13      979.77      936.92     15.37 o 
   9  12  13       18.98       27.13      5.70 o 
   2  13  13      194.88      163.44     24.63 o 
   4  13  13      110.98       97.28     12.85 o 
   6  13  13     1041.54     1055.59     18.62 o 
   8  13  13       13.25       16.29      6.91 o 
   1  14  13      206.23      200.50     32.03 o 
   3  14  13      168.70      177.39     23.95 o 
   5  14  13      271.37      272.88     20.46 o 
   7  14  13       41.96       37.39      8.14 o 
   2  15  13      638.70      656.90     16.17 o 
   4  15  13      599.00      643.32     19.69 o 
   1  16  13        3.25        9.29      5.11 o 
   1   1  14     8676.67     8485.86    119.60 o 
   0   2  14     7815.94     8027.86     71.42 o 
   1   3  14      569.23      566.84      8.71 o 
   3   3  14     5677.75     5854.99     51.65 o 
   0   4  14     9983.30    10095.61     84.51 o 
   2   4  14     4209.55     4316.65     33.93 o 
   1   5  14     2395.80     2464.83     22.30 o 
   3   5  14     1544.67     1474.13     14.15 o 
   5   5  14     4263.65     4491.44     31.66 o 
   0   6  14     6584.89     6753.95     73.60 o 
   2   6  14      887.66      879.24     11.42 o 
   4   6  14     1055.10     1054.54     14.39 o 
   1   7  14     3384.21     3615.36     27.29 o 
   3   7  14       72.67       64.93      7.31 o 
   5   7  14     1577.67     1571.71     14.02 o 
   7   7  14     2207.36     2229.38     38.90 o 
   0   8  14     4267.04     4268.34     58.24 o 
   2   8  14     1087.30     1080.49     12.11 o 
   4   8  14      163.76      165.77     18.37 o 
   6   8  14      512.88      469.63     11.33 o 
   1   9  14      927.60     1034.39     15.15 o 
   3   9  14      510.26      479.75     11.12 o 
   5   9  14      675.66      731.20     15.16 o 
   7   9  14      405.40      430.04     11.56 o 
   9   9  14       88.17       64.75     16.53 o 
   0  10  14     5949.35     6082.45     72.37 o 
   2  10  14      682.15      678.60     13.39 o 
   4  10  14       44.47       47.60      9.27 o 
   6  10  14     1448.55     1468.71     17.62 o 
   8  10  14      152.27      122.69     18.93 o 
   1  11  14      958.43     1089.35     16.74 o 
   3  11  14      614.38      598.84     13.90 o 
   5  11  14      628.16      629.26     16.71 o 
   7  11  14     1272.02     1332.23     17.34 o 
   9  11  14      143.76      119.05     16.64 o 
   0  12  14      470.94      502.75     20.67 o 
   2  12  14      370.87      373.07     19.51 o 
   4  12  14      249.55      220.59     21.91 o 
   6  12  14      423.22      508.25     25.23 o 
   8  12  14      170.77      157.17     26.93 o 
   1  13  14      811.10      817.10     16.57 o 
   3  13  14      848.73      879.59     19.42 o 
   5  13  14      104.50       81.75     11.94 o 
   7  13  14      436.78      439.65     18.35 o 
   0  14  14      557.76      567.41     32.83 o 
   2  14  14      867.74      930.50     19.54 o 
   4  14  14       47.77       37.27      8.67 o 
   6  14  14      265.55      249.05     21.22 o 
   1  15  14      351.46      348.15     17.11 o 
   3  15  14      291.15      274.78     28.89 o 
   1   2  15     1564.11     1602.56     14.87 o 
   2   3  15     4663.12     4661.94     31.39 o 
   1   4  15     3198.64     3177.41     23.21 o 
   3   4  15        9.66       19.49      4.19 o 
   2   5  15     2155.29     1923.11     20.31 o 
   4   5  15     3296.86     3264.69     20.97 o 
   1   6  15      163.09      174.10      8.78 o 
   3   6  15     1497.24     1297.62     12.64 o 
   5   6  15      388.86      375.01     11.19 o 
   2   7  15       56.70       41.44      5.94 o 
   4   7  15       42.02       36.61      5.85 o 
   6   7  15      686.79      684.91     12.02 o 
   1   8  15       72.08       77.87      9.23 o 
   3   8  15      328.09      315.54      9.32 o 
   5   8  15     1128.95     1106.69     17.15 o 
   7   8  15      369.75      349.96     12.39 o 
   2   9  15     2437.85     2413.48     23.55 o 
   4   9  15      202.37      204.81     17.59 o 
   6   9  15      278.55      276.63     19.14 o 
   8   9  15      137.00      108.87     16.20 o 
   1  10  15      243.30      243.53     14.69 o 
   3  10  15      353.68      363.63     13.83 o 
   5  10  15      128.94       97.14     11.73 o 
   7  10  15       53.53       48.10      8.06 o 
   9  10  15      749.22      761.22     14.36 o 
   2  11  15      182.42      187.32     15.65 o 
   4  11  15       83.60       87.73     12.27 o 
   6  11  15      182.96      171.19     25.08 o 
   8  11  15       83.98       59.31     10.92 o 
   1  12  15      503.85      490.73     16.72 o 
   3  12  15      150.35      119.13     19.48 o 
   5  12  15        6.08       10.99      5.49 o 
   7  12  15       50.93       34.62      8.19 o 
   2  13  15      249.66      203.54     35.63 o 
   4  13  15      554.70      611.27     17.84 o 
   6  13  15      137.94      125.88     20.61 o 
   1  14  15      182.65      136.94     22.78 o 
   3  14  15     1011.38     1025.07     22.65 o 
   0   0  16      284.25      264.68     17.56 o 
   0   2  16     1345.41     1363.62     17.84 o 
   2   2  16      869.03      772.88     12.27 o 
   1   3  16      423.71      362.15      7.98 o 
   0   4  16     2640.38     2533.84     28.57 o 
   2   4  16      227.88      227.91      7.67 o 
   4   4  16     1703.98     1576.17     22.25 o 
   1   5  16     1799.11     1722.39     15.82 o 
   3   5  16       65.11       68.80      7.65 o 
   0   6  16     2064.85     1968.63     22.08 o 
   2   6  16      371.77      312.67     10.80 o 
   4   6  16     1078.37     1010.51     12.08 o 
   6   6  16      990.73      964.32     22.10 o 
   1   7  16      353.16      343.26      8.51 o 
   3   7  16      579.96      545.69     10.37 o 
   5   7  16      280.12      243.47     24.85 o 
   0   8  16       75.45       49.13     11.12 o 
   2   8  16      317.77      287.57     12.58 o 
   4   8  16      124.31      108.46     13.46 o 
   6   8  16      331.02      295.60     14.64 o 
   8   8  16     3116.08     3318.63     39.36 o 
   1   9  16      705.95      665.82     12.19 o 
   3   9  16      342.76      328.91     15.85 o 
   5   9  16       91.41       72.13      9.57 o 
   7   9  16      158.78      117.39     16.67 o 
   0  10  16     1723.85     1830.20     40.51 o 
   2  10  16      576.27      548.27     15.46 o 
   4  10  16      190.75      174.45     17.61 o 
   6  10  16      561.08      607.57     13.45 o 
   8  10  16       47.10       58.33     13.91 o 
   1  11  16       59.54       69.74     10.47 o 
   3  11  16       37.04       45.24      9.31 o 
   5  11  16        8.35       11.36      7.04 o 
   7  11  16      269.21      264.33     24.74 o 
   0  12  16      169.24      150.30     35.63 o 
   2  12  16      141.67      118.44     19.55 o 
   4  12  16      153.54      155.48     21.51 o 
   6  12  16      313.17      304.97     18.73 o 
   1  13  16      995.90     1084.97     23.75 o 
   3  13  16       21.26       27.41      7.12 o 
   1   2  17     1315.85     1318.40     13.66 o 
   2   3  17      422.69      415.76      7.84 o 
   1   4  17      148.39      116.03     10.50 o 
   3   4  17      756.32      728.75      9.46 o 
   2   5  17       22.58       26.79      4.96 o 
   4   5  17      642.28      594.33     11.62 o 
   1   6  17      577.55      518.22      8.93 o 
   3   6  17       61.35       53.64      8.38 o 
   5   6  17      132.76      102.23     11.97 o 
   2   7  17      115.61      115.07     13.88 o 
   4   7  17      623.38      604.77     14.44 o 
   6   7  17      222.03      236.70     14.90 o 
   1   8  17       34.77       25.87      6.36 o 
   3   8  17       22.96       19.02      6.94 o 
   5   8  17      106.67       98.80     12.42 o 
   7   8  17       14.24       15.13      4.85 o 
   2   9  17      662.74      688.07     15.15 o 
   4   9  17      209.79      208.29     19.23 o 
   6   9  17       77.53       79.06     12.22 o 
   8   9  17       10.43       24.03      7.19 o 
   1  10  17       29.01       28.18      6.90 o 
   3  10  17       21.63       25.33      7.11 o 
   5  10  17       26.97       23.55      7.71 o 
   7  10  17      495.01      573.67     14.04 o 
   2  11  17      234.02      295.37     20.87 o 
   4  11  17      181.07      183.53     17.65 o 
   6  11  17      138.26      132.25     20.61 o 
   1  12  17      256.17      223.46     39.41 o 
   3  12  17       65.26       49.50     13.03 o 
   1   1  18      467.93      470.43     12.46 o 
   0   2  18      102.29       91.44     12.71 o 
   1   3  18       62.80       61.90      6.39 o 
   3   3  18      962.69      994.91     15.00 o 
   0   4  18      476.55      469.85     12.62 o 
   2   4  18      220.27      218.72     11.41 o 
   1   5  18       83.24       84.21      8.29 o 
   3   5  18       89.04       79.69      9.64 o 
   5   5  18      774.82      784.24     17.86 o 
   0   6  18      901.74      986.54     21.53 o 
   2   6  18        2.67       11.52      3.64 o 
   4   6  18       53.96       54.45      8.15 o 
   1   7  18       74.92       73.43     10.48 o 
   3   7  18      327.68      344.87     19.65 o 
   5   7  18      236.26      220.77     15.20 o 
   7   7  18     1275.06     1377.42     25.38 o 
   0   8  18       50.50       51.34     12.93 o 
   2   8  18      298.42      296.58     13.93 o 
   4   8  18      386.83      418.93     11.92 o 
   6   8  18      277.55      279.71     13.76 o 
   1   9  18      162.41      145.86     19.97 o 
   3   9  18      119.53      102.26     15.34 o 
   5   9  18      104.31      102.85     15.26 o 
   7   9  18       14.24        9.97      6.03 o 
   0  10  18       28.40       20.31     12.59 o 
   2  10  18      450.14      450.06     15.81 o 
   4  10  18       35.90       44.37      8.64 o 
   6  10  18      146.13      134.67     21.86 o 
   1  11  18       13.22       19.88      5.67 o 
   3  11  18      392.46      467.10     18.10 o 
   1   2  19      337.70      327.97      8.45 o 
   2   3  19      350.28      328.12     12.85 o 
   1   4  19      147.86      144.72     10.85 o 
   3   4  19       28.21       23.58      5.08 o 
   2   5  19      130.16      110.91     13.84 o 
   4   5  19      109.86      102.74     12.36 o 
   1   6  19      497.17      550.75     12.05 o 
   3   6  19      615.99      645.01     12.69 o 
   5   6  19       76.66       82.64     12.98 o 
   2   7  19      627.73      669.11     14.87 o 
   4   7  19       26.03       27.37      7.21 o 
   6   7  19      185.94      166.94     16.53 o 
   1   8  19      147.70      131.58     21.13 o 
   3   8  19       74.48       68.10     10.46 o 
   5   8  19      144.26      109.86     17.58 o 
   2   9  19      660.50      729.40     16.30 o 
   4   9  19      122.87      112.22     18.89 o 
   1  10  19      177.07      161.23     34.29 o 
   3  10  19       15.55       20.29      6.40 o 
   0   0  20     5655.13     6702.27     73.83 o 
   0   2  20      122.88      124.72     16.02 o 
   2   2  20      479.05      515.88     12.71 o 
   1   3  20      636.86      685.89      9.79 o 
   0   4  20       32.16       46.53      9.66 o 
   2   4  20      904.62      978.99     12.72 o 
   4   4  20      313.59      290.56     21.02 o 
   1   5  20      365.54      388.21     11.24 o 
   3   5  20       47.48       34.22      5.43 o 
   0   6  20      297.58      268.98     16.85 o 
   2   6  20      278.98      308.63     15.47 o 
   4   6  20       46.38       49.48      9.86 o 
   6   6  20     1032.26     1175.09     23.31 o 
   1   7  20      428.95      455.79     13.15 o 
   3   7  20      341.62      357.87     13.82 o 
   5   7  20      255.61      279.58     22.08 o 
   0   8  20      123.73      150.29     36.34 o 
   2   8  20      348.96      367.91     16.92 o 
   4   8  20      156.42      162.89     19.74 o 
   1   9  20      171.25      157.01     38.23 o 
   1   2  21       26.86       21.35      4.12 o 
   2   3  21      538.98      617.69     10.42 o 
   1   4  21        5.57       13.79      4.78 o 
   3   4  21        6.12       12.48      4.32 o 
   2   5  21      224.31      220.35     18.65 o 
   4   5  21       93.34       83.50     14.15 o 
   1   6  21      169.82      152.50     22.37 o 
   3   6  21        3.04        8.95      4.90 o 
   1   1  22     1550.21     1970.17     23.85 o 
   0   2  22      677.49      747.61     18.03 o 
   1   3  22       38.02       38.40      7.92 o 
   3   3  22     1054.30     1105.50     21.64 o 
   0   4  22     1979.25     2182.76     39.29 o 
                                                 
